# Supplementary material for: Investigations of Single-Subunit tRNA Methyltransferases from Yeast
Source: J Fungi (Basel). 2023 Oct 19;9(10):1030. doi: 10.3390/jof9101030 (PMC10608323; doi:10.3390/jof9101030)
Supplement: Supplementary file 1 [file jof-09-01030-s001.zip]

Archive with 1 entries (1 files):
- jof-2609251-supplementary.pdf
